# Supplementary material for: Differences in Plasma Lactoferrin Concentrations Between Subjects with Normal Cognitive Function and Mild Cognitive Impairment: An Observational Study
Source: Healthcare (Basel). 2025 Apr 11;13(8):872. doi: 10.3390/healthcare13080872 (PMC12026691; doi:10.3390/healthcare13080872)
Supplement: Supplementary file 1 [file healthcare-13-00872-s001.zip]

Archive with 1 entries (1 files):
- healthcare-3465536-supplementary.pdf
